# Supplementary material for: Infant Cries Rattle Adult Cognition
Source: PLoS One. 2016 May 18;11(5):e0154283. doi: 10.1371/journal.pone.0154283 (PMC4871531; doi:10.1371/journal.pone.0154283)
Supplement: S1 Table — (XLSX) [file pone.0154283.s001.xlsx]

## Sheet: Experiment 1
Participant	Age	Sex	Handedness	Ratings of daily experience with infants	Ratings of affect towards infants	Ratings of pleasure for cry trials	Ratings of pleasure for laugh trials	Ratings of arousal for cry trials	Ratings of arousal for laugh rrials	RT Inconruent Cry Trials	RT Conruent Cry Trials	RT Control Cry Trials	RT Inconruent Laugh Trials	RT Conruent Laugh Trials	RT Control Laugh Trials	Errors Inconruent Cry Trials	Errors Conruent Cry Trials	Errors Control Cry Trials	Errors Inconruent Laugh Trials	Errors Conruent Laugh Trials	Errors Control Laugh Trials	P2 ERP at C4 in RH for Incongruent Cry Trials	P2 ERP at C4 in RH for Congruent Cry Trials	P2 ERP at C4 in RH for Control Cry Trials	P2 ERP at C4 in RH for Incongruent Laugh Trials	P2 ERP at C4 in RH for Congruent Laugh Trials	P2 ERP at C4 in RH for Control Laugh Trials	P2 ERP at F4 in RH for Incongruent Cry Trials	P2 ERP at F4 in RH for Congruent Cry Trials	P2 ERP at F4 in RH for Control Cry Trials	P2 ERP at F4 in RH for Incongruent Laugh Trials	P2 ERP at F4 in RH for Congruent Laugh Trials	P2 ERP at F4 in RH for Control Laugh Trials	P2 ERP at FC4 in RH for Incongruent Cry Trials	P2 ERP at FC4 in RH for Congruent Cry Trials	P2 ERP at FC4 in RH for Control Cry Trials	P2 ERP at FC4 in RH for Incongruent Laugh Trials	P2 ERP at FC4 in RH for Congruent Laugh Trials	P2 ERP at FC4 in RH for Control Laugh Trials	P2 ERP at FC6 in RH for Incongruent Cry Trials	P2 ERP at FC6 in RH for Congruent Cry Trials	P2 ERP at FC6 in RH for Control Cry Trials	P2 ERP at FC6 in RH for Incongruent Laugh Trials	P2 ERP at FC6 in RH for Congruent Laugh Trials	P2 ERP at FC6 in RH for Control Laugh Trials	N450 ERP at C4 in RH for Incongruent Cry Trials	N450 ERP at C4 in RH for Congruent Cry Trials	N450 ERP at C4 in RH for Control Cry Trials	N450 ERP at C4 in RH for Incongruent Laugh Trials
48	20	male	right	2	3	2	9	7	1	871.14	763.14	766.46	795.95	738.02	778.25	2	0	0	5	1	1	1.79	1.22	0.99	0.13	0.25	1.05	3.77	5.73	4.17	4.62	4.4	4.97	4.56	2.4	3	1.6	1.72	2.93	4.85	2.9	5.73	1.89	3.49	4.73	-3.85	-4.18	-6.4	-0.07
49	32	female	right	2	3	5	5	6	0	735.04	671.78	652.2	739.2	653.05	638.09	0	1	0	1	0	1	2.44	2.84	1.59	2.89	1.79	2.01	5.54	5.79	3.97	4.35	4.62	4.64	2.67	4.25	2.73	2.25	3.13	2.68	2.63	5.11	2.46	2.98	3.15	2.31	-0.53	3.89	-0.05	-1.69
50	21	female	right	3	5	6	6	6	0	925.25	899.78	879.26	943.25	752.2	880.79	0	0	0	2	2	0	3.34	1.22	2.66	3.15	4.89	2.86	2.34	0.6	1.53	3.58	6.06	3.38	2.11	1.7	1.59	3.24	5.56	3.46	2.29	0.53	1.13	6.05	8.9	5.08	5.72	-0.04	3.16	2.65
51	18	female	right	4	4	7	7	7	0	836.39	751.92	745.97	825.6	726.55	799.33	0	0	2	3	0	1	4.46	1.22	3.61	3.43	2.02	4.24	4.56	4.07	5.35	4.43	3.48	5.22	4.23	3.86	4.86	5.2	3.21	5.52	3.64	3.1	4.41	3.53	2.78	5.74	-2.79	-3.1	-2.13	-1.94
52	18	male	right	5	5	4	8	6	0	734.14	778.3	707.26	735.48	638.69	703.51	2	0	1	1	0	0	1.89	1.22	5.5	1.75	2.1	2.43	3.08	0.6	6.52	3.25	4.29	4.3	2.34	1.7	5.57	2.03	3.23	3.45	2.63	0.53	6.41	2.77	4.45	4.13	-0.53	-2.65	-0.42	-4.45
53	18	male	right	4	4	4	7	8	0	788.81	749.71	812.33	752.53	724.17	755.35	0	0	0	1	3	0	2.91	6.43	2.91	4.28	2.85	3.16	5.51	7.5	3.4	7.77	1.79	2.26	4.15	6.83	4.59	8.49	3.72	4.6	6.58	7.29	4.98	9.14	3.17	5.78	-0.74	-0.98	-1.53	-3.22
54	30	male	right	2	3	3	7	7	0	904	778.97	893.92	758.39	764.36	788.34	0	0	0	0	0	0	4.11	3.64	2.42	3.14	2.61	3.86	3.85	4.76	3.42	3.88	3.24	5.01	3.33	3.4	2.7	3.12	2.88	3.65	4.39	4.78	3.88	4.57	3.52	5.47	-0.53	-0.04	-0.05	-0.07
55	19	female	right	4	4	6	7	5	0	888.71	837.86	870.3	890.49	769.08	814.66	0	0	1	1	0	0	1.65	2.21	0.99	4.38	4.39	1.34	1.08	2.03	1.33	2.53	-1.53	0.12	0.95	3.24	0.41	2.6	0.17	1.93	0.27	5.9	0.18	4.71	2.78	0.53	-2.92	-4.49	-3.83	-1.32
56	17	male	right	2	5	4	7	6	1	889.97	871.99	874.71	848.86	892.88	857.48	1	3	0	2	1	1	2.46	4.09	4.55	6.27	6.6	5.46	8.91	11.37	11.04	7.77	10.71	11.54	4.68	5.79	6.12	7.52	5.56	7.56	6.81	7.78	7.83	8.98	9.73	8.13	-17.46	-14.32	-13.67	-12.41
58	19	female	right	3	5	4	9	6	1	879.85	780.68	761.91	863.12	756.12	834.33	1	0	1	1	0	1	1.94	1.22	1.45	1.71	3.28	2.5	1.98	0.6	1.33	3.14	2.32	3.74	2.54	1.7	2.01	2.29	2.52	3.09	2.16	0.53	1	1.84	3.07	3.25	-1.66	-0.26	-0.05	-0.07
59	18	female	right	1	4	4	8	8	1	688.02	699.56	651.1	662.61	696.91	638.21	0	0	0	0	0	0	0.38	4.07	0.99	1.06	2.84	0.02	1.61	3.06	3.15	3.97	3.09	3.6	-0.06	3.89	0.41	1.67	3.35	1.79	0.27	3.02	2.14	3.5	2.84	0.53	-0.53	-0.76	-1.18	-0.07
60	23	male	right	3	4	3	8	7	0	943.69	904.71	888.9	999.44	856.86	821.64	1	0	0	0	0	0	10.36	8.2	4.18	6.35	6.22	6.96	13.96	9.04	5.65	7.77	9.6	13.25	9.53	7.29	5.22	6.56	5.56	7.89	14.39	7.47	4.33	9.85	10.06	9.59	-5.31	-1.66	-4.41	-3.54
61	19	female	right	3	4	5	9	7	1	1438.3	1220.6	1120.17	1260.66	1163.69	1172.81	4	1	0	1	0	1	1.7	1.84	0.99	0.28	2.34	0.02	7	4.35	3.98	2.53	2.66	2.26	3.86	2.77	3.35	0.78	3.68	1.79	6.59	4.12	6.56	2.29	5	5.78	-2.17	-0.88	-4.64	-4.11
[truncated: 68 more columns]
