# Supplementary material for: Infant Cries Rattle Adult Cognition
Source: PLoS One. 2016 May 18;11(5):e0154283. doi: 10.1371/journal.pone.0154283 (PMC4871531; doi:10.1371/journal.pone.0154283)
Supplement: S2 Table — (XLSX) [file pone.0154283.s002.xlsx]

## Sheet: Sheet1
Participant	Age	Sex	Handedness	RT Inconruent Cry Trials	RT Conruent Cry Trials	RT Control Cry Trials	RT Inconruent Laugh Trials	RT Conruent Laugh Trials	RT Control Laugh Trials	Errors Inconruent Cry Trials	Errors Conruent Cry Trials	Errors Control Cry Trials	Errors Inconruent Laugh Trials	Errors Conruent Laugh Trials	Errors Control Laugh Trials
24	24	female	right	782.48	694.64	779.3	779.46	747.16	769.09	0	0	0	0	0	1
25	25	female	right	1028.95	974.85	936.95	936.25	913.22	936.95	0	0	0	0	0	0
26	26	female	right	780.71	748.07	761.12	847.14	744.62	692.59	0	1	1	1	2	1
27	27	female	right	977.58	881.19	838.25	906.46	860.36	854.91	0	0	0	0	0	0
28	28	female	right	704.86	662.91	666.53	646.83	628.87	654.37	0	0	1	0	0	0
29	29	female	right	1055.41	825.59	823.87	962.96	827.77	854.46	0	3	0	0	1	3
30	30	female	right	882.08	562.92	491.38	672.81	511.9	495.39	8	0	2	4	0	2
31	31	female	right	928.56	734.5	782.41	772.64	715	751.84	0	0	1	0	0	0
32	32	female	right	752.88	582.11	613.76	855.39	599.05	609.15	1	1	0	1	0	0
33	33	female	right	723.48	687.63	718.17	764.35	720	673.9	0	0	0	0	0	0
34	34	female	right	1245.67	885.35	985.81	869.62	905.42	937.27	22	0	2	18	1	0
35	35	female	right	790.57	706.63	631.76	878.97	674.08	630.4	2	0	4	6	0	0
36	36	female	right	1175.15	1058.42	1080.88	1120.62	1076.96	1013.88	0	0	0	0	0	0
37	37	female	right	981.04	756.57	785.73	904.67	725.04	836.68	2	0	0	1	0	0
38	38	female	right	869.82	791.91	811.72	892.73	818.64	820.79	0	1	0	0	0	1
39	39	female	right	659.73	553.04	648.07	687.55	577.59	553.35	2	0	1	1	0	0
40	40	female	right	828.64	727.16	668.3	733.99	633.19	655.54	1	2	0	1	1	0
42	42	female	right	1075.42	996.56	1001.36	1065.55	926.92	1013.05	0	0	0	0	0	0
